# Supplementary material for: Utility of ISARIC 4C Mortality Score, Vaccination History, and Anti-S Antibody Titre in Predicting Risk of Severe COVID-19
Source: Viruses. 2024 Oct 12;16(10):1604. doi: 10.3390/v16101604 (PMC11512353; doi:10.3390/v16101604)
Supplement: Supplementary file 1 [file viruses-16-01604-s001.zip]

Archive with 1 entries (1 files):
- viruses-3201011-supplementary.pdf
